# Supplementary material for: Geographic distribution of the V1016G knockdown resistance mutation in Aedes albopictus: a warning bell for Europe
Source: Parasit Vectors. 2022 Aug 5;15:280. doi: 10.1186/s13071-022-05407-3 (PMC9356396; doi:10.1186/s13071-022-05407-3)
Supplement: Supplementary file 1 — Additional file 1: Table S1. Detailed genotyping results and samples collections/ processing information per sampling site. [file 13071_2022_5407_MOESM1_ESM.xlsx]

## Sheet: S1
									Genotype frequencies
Country	Site	Latitude	Longitude	Year	Collection method	Stage	Part	N specimens	VV	VG	GG	1016G freq
Abkhazia (Georgia)	Gagra	43.178757	40.294086	2018	L+A	L+A	Whole	42	1.00	-	-	-
	Souckhumi	43.005203	41.024323	2018	A	A	Whole	5	1.00	-	-	-
Albania	Durres	41.297042	19.503734	2018	OV	A	Whole	31	1.00	-	-	-
	Saranda	39.767527	20.002252	2017	OV	A	Whole	35	1.00	-	-	-
	Tirana	41.314726	19.831716	2017	OV	A	Wholw	30	1.00	-	-	-
Bulgaria	Burgas	42.51333333	27.46444444	2019	OV	A	leg	53	0.868	0.132	-	0.066
	Lom	43.80489	23.23634	2019	OV	A	Whole	54	1.00	-	-	-
Croatia	Dubrovnik	42.606543	18.226612	2017	L	L+A	Whole	46	1.00	-	-	-
	Spalato	43.50437	16.4681	2019	OV	L	Whole	34	1.00	-	-	-
	Traù	43.52324	16.26691	2019	OV	L	Whole	23	1.00	-	-	-
France	Montpellier	43.61	3.873888889	2020	OV	A	leg	24	1.00	-	-	-
	Nice	43.71805556	7.265277778	2020	OV	A	leg	24	0.958	0.042	-	0.021
	Perpignan	42.7025	2.894444444	2020	OV	A	leg	18	0.944	0.056	-	0.028
	Saint-Martin-d'Hères	45.1823	5.7749	2019	A	A	Whole	49	1.00	-	-	-
	Strasbourg	48.598708	7.735877	2019	A	A	Whole	15	1.00	-	-	-
Georgia	Batumi	41.604156	41.597897	2015	A	A	Whole	49	0.980	0.020	-	0.010
Greece	Chania	35.51816	24.13771	2019	OV	A	Whole	74	1.00	-	-	-
	Kavala	40.935944	24.395528	2019	OV	A	Whole	32	1.00	-	-	-
	Piraeus	37.95954444	23.58615833	2019	OV	A	leg	26	1.00	-	-	-
	Thessaloniki	40.522147	22.980417	2019	OV	A	Whole	73	1.00	-	-	-
	Athens	37.945808	23.957339	2019	OV	A	Whole	78	1.00	-	-	-
Italy	Roma	41.90166	12.5236161	2016	OV	A	Whole	34	0.853	0.147	-	0.074
	Bari	41.115	16.86611111	2020	OV	A	leg	37	0.838	0.162	-	0.081
Malta	Luqa	35.860528	14.487028	2019	A	A	Whole	50	0.960	0.040	-	0.020
Montenegro	Podgorica	42.44797222	19.21138889	2019	OV	A	leg	54	1.00	-	-	-
	Radovici	42.39194444	18.67077778	2019	OV	A	leg	36	1.00	-	-	-
	Zambelici	42.3915	18.59722222	2019	OV	A	leg	36	1.00	-	-	-
Portugal	Loulé	37.090838	-8.092465	2017	A	A	Whole	16	1.00	-	-	-
	Penafiel	41.185548	-8.329371	2017	A	A	Whole	60	1.00	-	-	-
Romania	Bucharest	44.492826	26.055337	2020	A	A	Whole	313	0.962	0.035	0.003	0.021
	Gheorgheni	46.721211	25.5855274	2018	A	A	leg	18	1.00	-	-	-
	Plopsoru	44.787986	23.352281	2020	A	A	Whole	30	1.00	-	-	-
	Satu Mare	47.791467	22.890202	2020	A	A	Whole	30	1.00	-	-	-
Russia	Beloretchensk	44.762955	39.911961	2018	L	L+A	Whole	20	1.00	-	-	-
	Plastounka	43.676788	39.769154	2018	A	A	Whole	10	1.00	-	-	-
	Russkaya Mamayka	43.643193	39.715452	2018	A	A	Whole	10	1.00	-	-	-
	Sochi	43.600471	39.744568	2018	A	A	Whole	10	1.00	-	-	-
Serbia	Apatin	45.66981	18.991577	2019	OV	A	Whole	55	1.00	-	-	-
	Batrovci	45.0528009	20.45998	2018	NA	A	leg	45	1.00	-	-	-
	Guča	43.774025	19.9583811	2018	NA	A	leg	5	1.00	-	-	-
	Lešnica	44.6525	19.31	2018	NA	A	leg	17	1.00	-	-	-
	Loznica	44.5333	19.2258	2018	NA	A	leg	53	1.00	-	-	-
	Novi Sad	45.267136	19.833549	2018	NA	A	leg	49	1.00	-	-	-
	Šid	45.128103	19.2266151	2018	NA	A	leg	50	1.00	-	-	-
Slovenia	Ajdovščina	45.887149	13.770997	2017	A	A	Whole	40	1.00	-	-	-
Spain	Basauri	43.2395841	-2.884801	2019	OV	L	Whole	21	0.905	0.095	-	0.048
	Benicassim	40.048592	0.0591974	2016	OV	A	Whole	20	1.00	-	-	-
	Cartagena	37.643516	-1.007571	2017	OV	A	Whole	58	1.00	-	-	-
	Catarroja	39.402944	-0.395514	2017	L	L	Whole	20	1.00	-	-	-
	Cornellà del Llobregat	41.353508	2.096833	2017	L	L	Whole	31	1.00	-	-	-
	Es Capdella	39.581278	2.473413	2017	OV	L	Whole	19	1.00	-	-	-
	Es Garrovers	39.62777778	2.7025	2019	A	A	leg	24	1.00	-	-	-
	Es Pont d'Inca	39.59861111	2.694444444	2019	A	A	leg	24	1.00	-	-	-
	Madrid	40.372682	-3.484157	2017	OV	A	Whole	22	1.00	-	-	-
	Monesterio	38.028444	-6.219306	2018	OV	A	Whole	18	1.00	-	-	-
	Palmanyola	39.66305556	2.676111111	2019	A	A	leg	24	1.00	-	-	-
	San Marcal	39.56111111	2.675277778	2019	A	A	leg	24	1.00	-	-	-
	Sevilla	37.37778	-5.99022	2018	OV	A	Whole	33	1.00	-	-	-
	Torremolinos	36.613698	-4.508448	2016	OV	A	Whole	46	1.00	-	-	-
Switzerland	Basel	47.57713	7.56663	2020	A	A	leg	25	0.880	0.120	-	0.060
	Bellinzona	46.1920538	9.020588	2020	A	A	leg	5	1.00	-	-	-
	Coldrerio	45.8538	8.9871005	2020	A	A	leg	6	1.00	-	-	-
	Egerkingen	47.32447	7.79725	2020	A	A	leg	20	1.00	-	-	-
	Porza	46.0274432	8.953704	2020	A	A	leg	5	1.00	-	-	-
	Stabio	45.8499456	8.9376319	2020	A	A	leg	4	1.00	-	-	-
Turkey	Aliaga	38.7639	26.9448	2019	OV	A	Whole	41	1.00	-	-	-
	Igneada	41.8771	27.9835	2019	OV	A	Whole	42	0.976	0.024	-	0.012
	Istanbul	40.886	29.2095	2019	OV	A	Whole	61	0.902	0.098	-	0.049
	Trabzon	40.9838	39.7503	2019	OV	A	Whole	44	1.00	-	-	-
TOTAL								2530	0.981	0.018	-	0.010

## Sheet: Legend
Year:	year of sample collection
Collection:	sampling method. OV: ovitrap; L: larval collections; A: adult collections
Stage:	development stage of specimens used for DNA extraction. L: larva; A: adult.
Part:	portion of specimen used in DNA extraction (whole or single leg)
Genotype frequencies :	frequencies of homozygotes and heterozygotes of the wildtype (V) and mutated (G) alleles in position 1016 of Ae. albopictus
1016G freq:	allelic frequencies of allele 1016G
